# Supplementary material for: Experience implementing a sporotrichosis surveillance and control program in free-roaming cats on a university campus
Source: PLoS One. 2026 Jun 10;21(6):e0334204. doi: 10.1371/journal.pone.0334204 (PMC13252724; doi:10.1371/journal.pone.0334204)
Supplement: S1 File — (XLSX) [file pone.0334204.s001.xlsx]

## Sheet: anonymized_data
Animal_ID	Year	Species	Sex	Neutered	Origin	Lesion location	Capture	Initial prognosis	Cytology	Cytology result	Fungal culture	Fungal Culture result	Clinical-epidemiological	Final diagnosis	Treatment	Therapeutic protocol	Total duration (months)	Outcome	Final destination
A001	2023	Feline	Male	Yes	Community	LPL, Neck	Yes	Good			Yes	Positive		Positive	Yes	ITZ + KI	2 months	Recurrence	Returned to owner
A002	2023	Feline	Male	Yes	Community	LPL, Face	Yes	Good			Yes	Positive		Positive	Yes	ITZ + KI	3 months	Clinical cure	Returned to owner
A003	2021	Feline	Female	No	Abandoned		Yes				Yes	Negative		Negative					Adopted
A004	2024	Feline	Female	Yes	Community	Left ear	Yes	Good	Yes	Negative	Yes	Negative		Negative	Yes	ITZ + KI	3 months	Discontinued treatment	Returned to owner
A005	2024	Feline	Male	No	Abandoned						Yes	Negative		Negative
A006	2024	Feline	Male	No	Abandoned		Yes				Yes	Negative		Negative
A007	2023	Feline	Male	No	Abandoned	Paw	Yes	Poor			Yes	Negative		Negative	No				Adopted
A008	2024	Feline	Male	No	Abandoned	Ear tip, face, Neck, Bone lesion	Yes	Poor	Yes	Positive				Positive	Yes	ITZ + KI and AMB + ITZ	4 months	Death	Incineration
A009	2024	Feline	Male	No	Abandoned	Elbow, Right antebrachium	Yes	Poor	Yes	Negative	Yes	Positive		Positive	No			Euthanasia (concomitant condition)	Incineration
A010	2024	Feline	Male	Yes	Abandoned	Face	Yes	Good			Yes	Positive		Positive	Yes	ITZ + KI	3 months	Clinical cure
A011	2023	Feline	Female	No	Abandoned	Nasal	Yes	Moderate			Yes	Positive		Positive	Yes	ITZ + KI	5 months	Clinical cure	Adopted
A012	2023	Feline	Female	No	Abandoned	Nasal	Yes	Moderate	Yes	Inconclusive	Yes	Positive		Positive	Yes	ITZ + KI	4 months	Clinical cure	Adopted
A013	2023	Feline	Female	Yes	Community		Yes				Yes	Negative		Negative
A014	2020	Feline	Male	No	Abandoned	Ear	Yes	Poor	Yes	Positive	Yes	Positive		Positive	Yes	ITZ + KI	8 months	Clinical cure	Adopted
A015	2020	Feline	Female	Yes	Community	Face	Yes	Good					Yes	Positive	Yes	ITZ + KI	2 months	Clinical cure	Returned to owner
A016	2022	Feline	Male	Yes	Community		Yes				Yes	Positive		Positive
A017	2024	Canine	Female	Yes	Abandoned	Nasal	Yes	Good	Yes	Negative	Yes	Positive		Positive	Yes	ITZ + KI			Adopted
A018	2023	Feline	Male	Yes	Community	Nasal and ear	Yes	Good			Yes	Negative		Negative					Adopted
A019	2022	Feline	Male	No	Abandoned		Yes				Yes	Negative		Negative					Adopted
A020	2021	Feline	Male	Yes	Community	Face	Yes	Good			Yes	Negative		Negative					Adopted
A021	2024	Feline	Male	Yes	Community	Face	No	Poor					Yes	Positive	No				Death
A022	2020	Feline	Female	Yes	Community	Tail base	Yes	Good						Negative
A023	2023	Feline	Male	Yes	Community	Mouth	Yes	Good			Yes	Negative		Negative					Returned to owner
A024	2024	Feline	Female	Yes	Community	Pelvic limb	Yes	Good			Yes	Negative	Yes	Positive	Yes	ITZ + KI	1 month	Discontinued treatment	Returned to owner
